# Supplementary material for: RGB-Depth Camera-Based Assessment of Motor Capacity: Normative Data for Six Standardized Motor Tasks
Source: Int J Environ Res Public Health. 2022 Dec 17;19(24):16989. doi: 10.3390/ijerph192416989 (PMC9779698; doi:10.3390/ijerph192416989)
Supplement: Supplementary file 1 [file ijerph-19-16989-s001.zip]

Archive with 1 entries (1 files):
- ijerph-1993905-supplementary.pdf
